# Supplementary material for: Gastrointestinal parasites of red and roe deer investigated via metagenomics and histology
Source: Parasit Vectors. 2026 Jul 7;19:277. doi: 10.1186/s13071-026-07347-8 (PMC13339343; doi:10.1186/s13071-026-07347-8)
Supplement: Supplementary file 1 — Additional file 1. Red deer sampling results. [file 13071_2026_7347_MOESM1_ESM.xlsx]

## Sheet: Tabelle1
Sample	Sex	Age class	Weight	Hunting date
KW1	m	0	32	2023-08-04
KW2	f	0	31	2023-08-05
KW3	m	0	37.5	2023-08-05
KW5	f	2	32.5	2023-08-05
KW6	f	2	102	2023-08-05
KW7	m	0	76.5	2023-08-05
KW8	f	2	88.5	2023-08-06
KW9	m	1	73	2023-08-06
KW10	f	2	102	2023-08-05
KW11	m	0	30	2023-08-16
KW12	f	0	32	2023-08-18
KW13	f	2	82	2023-08-18
KW14	m	1	61	2023-08-18
KW15	f	0	35	2023-08-18
KW17	f	0	25.5	2023-09-01
KW18	f	0	34.5	2023-09-01
KW19	m	1	86	2023-09-02
KW20	m	0	34	2023-09-02
KW21	m	1	86	2023-09-02
KW22	f	0	38	2023-09-02
KW23	m	0	50	2023-09-03
KW24	f	1	63	2023-09-08
KW25	f	0	37	2023-09-08
KW26	m	3	136	2023-09-13
KW27	m	4	197	2023-09-14
KW28	m	4	148	2023-09-15
KW29	m	4	173	2023-09-18
KW30	f	0	48	2023-09-18
KW31	f	2	69	2023-09-22
KW32	m	3	155	2023-09-23
KW33	m	1	84.5	2023-09-24
KW34	m	0	42	2023-09-26
KW35	m	1	75	2023-09-26
KW36	m	4	150	2023-09-26
KW37	m	0	47.5	2023-09-26
KW38	f	0	44.5	2023-09-22
KW39	f	1	64	2023-09-24
KW40	m	0	43.6	2023-10-01
KW41	m	1	75.5	2023-10-02
KW42	m	1	79.5	2023-10-02
KW43	m	0	54	2023-10-02
KW44	f	0	55.2	2023-10-03
KW45	f	0	34.6	2023-10-03
KW46	m	1	73.8	2023-10-07
KW47	m	0	59	2023-10-11
KW48	f	0	44.2	2023-10-14
KW49	f	2	87.2	2023-10-13
KW50	m	0	41.1	2023-10-13
KW51	f	0	29	2023-09-12
KW52	f	0	51.2	2023-10-13
KW53	m	1	77.5	2023-10-13
KW54	f	0	37.9	2023-10-08
KW55	m	2	103	2023-10-13
KW56	f	0	48	2023-10-29
KW57	m	1	64.2	2024-05-04
KW58	m	0	66	2023-12-28
KW59	f	0	49	2023-10-23
KW60	na	na	na	na
KW61	f	1	77	2024-07-08
KW64	f	1	80	2023-10-28
KW65	f	0	52.5	2023-10-28
KW66	m	0	48.5	2023-10-27
KW67	f	1	80	2023-10-28
KW68	m	0	62	2023-11-18
KW69	f	2	72.5	2023-10-28
KW72	m	1	77.3	2024-07-03
KW73	m	1	64.5	2024-05-14
KW74	f	0	53.5	2023-10-29
KW75	m	0	58.5	2023-12-28
KW76	f	2	92.5	2023-10-28
KW77	m	1	84	2024-06-12
KW79	m	0	45	2023-11-18
KW80	m	0	47	2023-12-28
KW81	f	1	50	2023-12-28
KW83	m	0	62	2023-11-01
KW84	f	1	68	2023-10-28
KW85	f	0	47	2023-11-18
KW82	na	na	na	na
