# Supplementary material for: Gastrointestinal parasites of red and roe deer investigated via metagenomics and histology
Source: Parasit Vectors. 2026 Jul 7;19:277. doi: 10.1186/s13071-026-07347-8 (PMC13339343; doi:10.1186/s13071-026-07347-8)
Supplement: Supplementary file 2 — Additional file 2. Roe deer sampling results. [file 13071_2026_7347_MOESM2_ESM.xlsx]

## Sheet: Tabelle1
ID	Date	Sex	Age (in y)
W1	2023-04-17	m	1
W2	2023-04-16	m	1
W3	2023-04-29	f	1
W4	2023-04-16	m	1
W5	2023-04-16	f	1
W6	2023-04-29	m	1
W7	2023-05-01	m	1
W8	2023-05-01	m	1
W9	2023-04-29	f	1
W10	2023-04-29	m	3
W11	2023-05-02	m	4
W12	2023-05-19	m	1.5
W13	2023-05-02	m	3
W14	2023-05-02	m	1
W15	2023-05-02	m	1
F1	2023-02-07	m	3.5
F2	2023-06-01	m	1
F3	2023-05-30	m	2.5
F4	2023-05-29	m	1
F6	2023-05-01	m	1
F7	2023-05-17	m	3
F8	2023-05-17	m	4
F9	2023-05-30	m	3
F10	2023-05-15	m	1
F12	2023-05-21	m	1
F13	2023-05-21	m	3
F14	2023-05-19	f	1
F15	2023-05-17	m	1
