# Supplementary material for: Gastrointestinal parasites of red and roe deer investigated via metagenomics and histology
Source: Parasit Vectors. 2026 Jul 7;19:277. doi: 10.1186/s13071-026-07347-8 (PMC13339343; doi:10.1186/s13071-026-07347-8)
Supplement: Supplementary file 3 — Additional file 3. Histopathological findings, crossed out cells indicate missing samples through falsely sampled tissues. [file 13071_2026_7347_MOESM3_ESM.xlsx]

## Sheet: red 
sample	abomasum	small intestine	caecum	colon
KW1		positive
KW2
KW3
KW5		positive
KW6
KW7
KW8
KW9	positive
KW10
KW11
KW12
KW13
KW14
KW15	positive
KW17
KW18
KW19
KW20
KW21
KW22	positive
KW23			positive
KW24	positive
KW25
KW26	positive
KW27
KW28	positive
KW29
KW30
KW31	positive
KW32	positive		positive
KW33
KW34	positive
KW35
KW36
KW37
KW38
KW39
KW40	positive
KW41
KW42
KW43
KW44
KW46
KW47
KW48
KW49
KW50
KW51
KW52
KW53
KW54
KW55
KW58
KW59
KW64
KW65		positive
KW66
KW67	positive
KW68
KW74
KW75	positive
KW76
KW79	positive
KW80				positive
KW81
KW83
KW84				positive
KW85
KW45
KW56
KW69
KW57
KW60
KW61	positive
KW72	positive
KW73
KW77
KW82

## Sheet: roe
sample	abomasum	small intestine	caecum	colon
W1	positive
W2		positive
W3	positive
W4
W5
W6	positive
W7	positive		positive
W8	positive
W9	positive
W10	positive
W11	positive
W12
W13	positive
W14	positive
W15	positive
F1	positive
F2
F3	positive
F4	positive
F6	positive		positive
F7			positive
F8	positive
F9
F10	positive
F12
F13	positive
F14	positive
F15
