# Supplementary material for: Gastrointestinal parasites of red and roe deer investigated via metagenomics and histology
Source: Parasit Vectors. 2026 Jul 7;19:277. doi: 10.1186/s13071-026-07347-8 (PMC13339343; doi:10.1186/s13071-026-07347-8)
Supplement: Supplementary file 4 — Additional file 4. Histopathological findings in selected samples in relation to metagenomic results. Missing samples are cases of falsely sampled tissues. [file 13071_2026_7347_MOESM4_ESM.xlsx]

## Sheet: Tabelle1
ID	Organ	Nematodes	pathohistological finding	Metagenomic taxa > 3%
W3	Abomasum	x	mild lymphoplasmacytic and eosinophilic infiltration of the lamina propria
	Small intestine	x	jejunitis, chronic-active, moderate to lymphoplasmacytic and eosinophilic
	Caecum		typhlitis, chronic-active, moderate, erosive, lymphoplasmacytic and eosinophilic
W7	Abomasum	x	abomasitis, chronic-active, mild, lymphoplasmacytic and eosinophilic	3.88% Haemonchus
	Small intestine		jejunitis, chronic-active, mild to moderate, erosive, lymphoplasmacytic and eosinophilic
	Caecum	x	typhlitis, chronic-active, moderate erosive, lymphoplasmacytic and eosinophilic
	Colon		none
W8	Abomasum	x	mild lymphoplasmacytic and eosinophilic infiltration of the lamina propria	3.09% Haemonchus
	Small intestine		ileitis, moderate, lymphoplasmacytic and eosinophilic
	Caecum		mild lymphoplasmacytic and eosinophilic infiltration of the lamina propria
	Colon		mild lymphoplasmacytic and eosinophilic infiltration of the lamina propria
W13	Abomasum	x	abomasitis, chronic-active, mild, lymphoplasmacytic and eosinophilic	5.56% Haemonchus
	Small intestine		jejunitis, chronic-active, moderate to severe, lymphoplasmacytic and eosinophilic with villous blunting and fusion
	Caecum		typhlitis, chronic-active, erosive, lymphoplasmacytic and eosinophilic
	Colon		mild lymphoplasmacytic and eosinophilic infiltration of the lamina propria
F4	Abomasum		abomasitis, chronic-active, mild, lymphoplasmacytic and eosinophilic	3.41% Haemonchus
	Small intestine		jejunitis, chronic-active, moderate to severe, lymphoplasmacytic and eosinophilic with villous blunting and fusion
	Caecum		typhlitis, chronic-active, moderate lymphoplasmacytic and eosinophilic
	Colon		colitis, chronic-active, mild, lymphoplasmcytic and eosinophilic
F8	Abomasum	x	mild lymphoplasmacytic and eosinophilic infiltration of the lamina propria	7.57% Haemonchus
	Small intestine	x	jejunitis, chronic-active, moderate, lymphoplasmacytic and eosinophilic with villous blunting and fusion
	caecum	x	typhlitis, chronic-active, moderate erosive, lymphoplasmacytic and eosinophilic
	colon		colitis, chronic-active, mild erosive, lymphoplasmacytic and eosinophilic
F9	Abomasum	x	mild lymphoplasmacytic and eosinophilic infiltration of the lamina propria
	Small intestine		N/A
	Caecum		typhlitis, chronic-active, moderate, erosive, lymphoplasmacytic and eosinophilic
	Colon		colitis, chronic-active, mild, erosive, lymphoplasmcytic and eosinophilic
F10	Abomasum	x	abomasitis, chronic-active, moderate, lymphoplasmacytic and eosinophilic	11.42% Haemonchus
	Small intestine		jejunitis, chronic-active, moderate, lymphoplasmacytic and eosinophilic with villous blunting and fusion
	Caecum		typhlitis, chronic-active, moderate lymphoplasmacytic and eosinophilic
	Colon		mild lymphoplasmacytic and eosinophilic infiltration of the lamina propria
F15	abomasum		mild lymphoplasmacytic and eosinophilic infiltration of the lamina propria
	Small intestine		N/A
	Caecum		typhlitis, chronic-active, moderate erosive, lymphoplasmacytic and eosinophilic
	Colon		mild lymphoplasmacytic and eosinophilic infiltration of the lamina propria
KW25	Caecum		typhlitis, chronic-active, moderate erosive, lymphoplasmacytic and eosinophilic
	Colon		none
KW35	Abomasum		abomasitis, chronic-active, mild, lymphoplasmacytic and eosinophilic with submucosal granulomas
	Jejunum		jejunitis, acute, erosive, hemorrhagic, lymphoplasmacytic and eosinophilic with villous blunting and fusion
	Caecum		typhlitis, acute, severe, erosive, hemorrhagic, lymphoplasmacytic and eosinophilic
	Colon		colitis, acute, severe, erosive, hemorrhagic, lymphoplasmacytic and eosinophilic
KW46	Abomasum	x	mild lymphoplasmacytic and eosinophilic infiltration of the lamina propria
	Jejunum	x	jejunitis, chronic-active, moderate, lymphoplasmacytic and eosinophilic with villous blunting and fusion
	Ileum		ileitis, chronic-active, moderate, lymphoplasmacytic and eosinophilic with villous blunting and fusion
	Caecum	x	typhlitis, chronic-active, moderate erosive, lymphoplasmacytic and eosinophilic
	Colon		colitis, chronic-active, moderate erosive, lymphoplasmacytic and eosinophilic
KW77	Jejunum		jejunitis, chronic-active, moderate, lymphoplasmacytic and eosinophilic with villous blunting and fusion	3.36% Onchocerca
	Ileum	x	ileitis, chronic-active, severe, lymphoplasmacytic and eosinophilic with villous blunting and fusion
	Caecum	x	typhlitis, chronic-active, moderate erosive, lymphoplasmacytic and eosinophilic
	Colon		colitis, chronic-active, severe, erosive, lymphoplasmacytic and eosinophilic
